# Supplementary material for: The melectine bee genera Brachymelecta and Sinomelecta (Hymenoptera, Apidae)
Source: Zookeys. 2012 Nov 19;(244):1–19. doi: 10.3897/zookeys.244.3979 (PMC3520100; doi:10.3897/zookeys.244.3979)
Supplement: XML Treatment for Brachymelecta [file zookeys.244.3979-treatment1.xml]

<!DOCTYPE tp:taxon-treatment
  PUBLIC "-//TaxonX//DTD Taxonomic Treatment Publishing DTD v0 20100105//EN" "tax-treatment-NSO.dtd">
<tp:taxon-treatment xmlns:tp="http://www.plazi.org/taxpub"><tp:treatment-meta><mixed-citation publication-type="journal"><person-group><name><surname>Engel</surname><given-names>Michael S.</given-names></name><name><surname>Michener</surname><given-names>Charles D.</given-names></name></person-group><article-title>The melectine bee genera 
                    <italic>Brachymelecta</italic> and 
                    <italic>Sinomelecta</italic> (Hymenoptera, Apidae)
                </article-title><source>Zookeys</source><day>19</day><month>11</month><year>2012</year><volume>2012</volume><issue>244</issue><fpage>1</fpage><lpage>19</lpage><pub-id pub-id-type="doi">10.3897/zookeys.244.3979</pub-id></mixed-citation></tp:treatment-meta><tp:nomenclature><label>Genus</label><tp:taxon-name>
                        <tp:taxon-name-part taxon-name-part-type="genus">Brachymelecta</tp:taxon-name-part>
                    <object-id xmlns:xlink="http://www.w3.org/1999/xlink" xlink:type="simple">http://species-id.net/wiki/Brachymelecta</object-id>
								</tp:taxon-name><tp:taxon-authority>Linsley</tp:taxon-authority><tp:nomenclature-citation-list><tp:nomenclature-citation><tp:taxon-name>Brachymelecta</tp:taxon-name><comment> Linsley, 1939: 458. Type species: <italic><tp:taxon-name>Melecta mucida</tp:taxon-name></italic> Cresson, 1879a, by original designation. <xref ref-type="bibr" rid="B21">Michener 1944</xref>: 287; <xref ref-type="bibr" rid="B22">Michener 2000</xref>: 748, 750; <xref ref-type="bibr" rid="B23">Michener 2007</xref>: 771, 773.</comment></tp:nomenclature-citation></tp:nomenclature-citation-list></tp:nomenclature><tp:treatment-sec sec-type="Diagnosis (male)"><title>Diagnosis (male).</title><p>Antenna with F1 over 1.5 times as long as F2. Mesoscutellum with subhorizontal dorsal surface about twice as long as vertical surface; dorsal and posterior surfaces divided by longitudinal depression resulting in bilobed form, posterior dorsal part of each lobe forming narrowly rounded, obtuse angle projecting posteriorly. Arolia present. Forewing with two submarginal cells (i.e., 1rs-m absent). Metasomal T1 to T4 densely covered with pale brown, appressed, plumose setae; T1 with midlength of horizontal surface subequal to that of vertical (anterior) surface and considerably shorter than midlength of exposed part of T2.</p></tp:treatment-sec><ref-list><ref id="B21"><mixed-citation xmlns:xlink="http://www.w3.org/1999/xlink" xlink:type="simple"><person-group><name name-style="western"><surname>Michener</surname><given-names>CD</given-names></name></person-group> (<year>1944</year>)<source> Comparative external morphology, phylogeny, and a classification of the bees (Hymenoptera). Bulletin of the American Museum of Natural History 82(6): 151–326.</source></mixed-citation></ref><ref id="B22"><mixed-citation xmlns:xlink="http://www.w3.org/1999/xlink" xlink:type="simple"><person-group><name name-style="western"><surname>Michener</surname><given-names>CD</given-names></name></person-group> (<year>2000</year>)<source> The Bees of the World. Johns Hopkins University Press, Baltimore, MD, xiv+[i]+913 pp., +16 pls.</source></mixed-citation></ref><ref id="B23"><mixed-citation xmlns:xlink="http://www.w3.org/1999/xlink" xlink:type="simple"><person-group><name name-style="western"><surname>Michener</surname><given-names>CD</given-names></name></person-group> (<year>2007</year>)<source> The Bees of the World [2<sup>nd</sup> Edition]. Johns Hopkins University Press, Baltimore, MD, xvi+[i]+953 pp., +20 pls.</source></mixed-citation></ref></ref-list></tp:taxon-treatment>
