# Supplementary material for: The melectine bee genera Brachymelecta and Sinomelecta (Hymenoptera, Apidae)
Source: Zookeys. 2012 Nov 19;(244):1–19. doi: 10.3897/zookeys.244.3979 (PMC3520100; doi:10.3897/zookeys.244.3979)
Supplement: XML Treatment for Brachymelecta mucida [file zookeys.244.3979-treatment2.xml]

<!DOCTYPE tp:taxon-treatment
  PUBLIC "-//TaxonX//DTD Taxonomic Treatment Publishing DTD v0 20100105//EN" "tax-treatment-NSO.dtd">
<tp:taxon-treatment xmlns:tp="http://www.plazi.org/taxpub"><tp:treatment-meta><mixed-citation publication-type="journal"><person-group><name><surname>Engel</surname><given-names>Michael S.</given-names></name><name><surname>Michener</surname><given-names>Charles D.</given-names></name></person-group><article-title>The melectine bee genera 
                    <italic>Brachymelecta</italic> and 
                    <italic>Sinomelecta</italic> (Hymenoptera, Apidae)
                </article-title><source>Zookeys</source><day>19</day><month>11</month><year>2012</year><volume>2012</volume><issue>244</issue><fpage>1</fpage><lpage>19</lpage><pub-id pub-id-type="doi">10.3897/zookeys.244.3979</pub-id></mixed-citation></tp:treatment-meta><tp:nomenclature><tp:taxon-name>
                        <tp:taxon-name-part taxon-name-part-type="genus">Brachymelecta</tp:taxon-name-part>
                        <tp:taxon-name-part taxon-name-part-type="species">mucida</tp:taxon-name-part>
                    <object-id xmlns:xlink="http://www.w3.org/1999/xlink" xlink:type="simple">http://species-id.net/wiki/Brachymelecta_mucida</object-id>
								</tp:taxon-name><tp:taxon-authority>(Cresson)</tp:taxon-authority><xref ref-type="fig" rid="F1">Figs 1</xref><xref ref-type="fig" rid="F2"/><xref ref-type="fig" rid="F3"/><xref ref-type="fig" rid="F4">–10</xref><tp:nomenclature-citation-list><tp:nomenclature-citation><tp:taxon-name>Melecta?</tp:taxon-name><comment><italic>mucida</italic> Cresson, 1879a: 205 [♂]. <xref ref-type="bibr" rid="B5">Cresson 1887</xref>: 298 [checklist]; <xref ref-type="bibr" rid="B12">Fox 1893</xref>: 143 [♂, key]; <xref ref-type="bibr" rid="B6">Cresson 1916</xref>: 125 [type catalog, note on broken antennae].</comment></tp:nomenclature-citation><tp:nomenclature-citation><tp:taxon-name>[Melecta]?</tp:taxon-name><comment><italic>mucida</italic> Cresson; <xref ref-type="bibr" rid="B4">Cresson 1879b</xref>: 218 [checklist].</comment></tp:nomenclature-citation><tp:nomenclature-citation><tp:taxon-name>Melecta mucida</tp:taxon-name><comment> Cresson; <xref ref-type="bibr" rid="B7">Dalla Torre 1896</xref>: 317 [checklist].</comment></tp:nomenclature-citation><tp:nomenclature-citation><tp:taxon-name>Brachymelecta mucida</tp:taxon-name><comment> (Cresson); <xref ref-type="bibr" rid="B18">Linsley 1939</xref>: 459 [♂].</comment></tp:nomenclature-citation><tp:nomenclature-citation><tp:taxon-name>Brachymelecta mucida</tp:taxon-name><comment> (Cresson); <xref ref-type="bibr" rid="B14">Hurd 1953</xref>: 37 [♂, note].</comment></tp:nomenclature-citation></tp:nomenclature-citation-list></tp:nomenclature><tp:treatment-sec sec-type="Holotype"><title>Holotype.</title><p>♂ (<xref ref-type="fig" rid="F1">Fig. 1</xref>), labeled “Nev. [presumed abbreviation for Nevada, USA]” // “Melecta? mucida, 2 sub cells, Cr” // “Holotype 2294 [red label]” (<xref ref-type="fig" rid="F1">Fig. 1</xref>); deposited in the Department of Entomology, Academy of Natural Sciences, Philadelphia, Pennsylvania, USA.</p></tp:treatment-sec><tp:treatment-sec sec-type="Diagnosis"><title>Diagnosis.</title><p>As for the genus (<italic>vide supra</italic>).</p></tp:treatment-sec><tp:treatment-sec sec-type="Description"><title>Description.</title><p><italic>Male (holotype)</italic>: Body length 9 mm, forewing length 8 mm. Head width 2.7 mm; head length (lower margin of clypeus to vertex in facial view) 2.1 mm. Intertegular distance 2.0 mm; distance between outer margins of tegulae 3.0 mm.</p><p>Clypeus strongly protuberant, in lateral view extending anteriorly about compound eye width in front of lower compound eye margin; lower margin straight, middle third slightly depressed. Mandible with distal half almost parallel sided, less than half as wide as base; apex bidentate, upper tooth slightly smaller and shorter than lower tooth; basal tooth not evident but mandibles closed and not fully exposed. Malar space very short, base of mandible closely approaching compound eye. Labrum not fully exposed but apparently about as long as broad. Inner orbits converging below (<xref ref-type="fig" rid="F2">Fig. 3</xref>); vertex rather strongly and uniformly convex (<xref ref-type="fig" rid="F2">Fig. 3</xref>). Gena broadest at upper third, not as broad as compound eye; preoccipital ridge sharply angulate; median ocellus with transverse diameter (= ocellar diameter) greater than that of lateral ocellus, ocellocular distance approximately equal to interocellar distance, ocelloccipital distance less than twice ocellar diameter, distance between lateral and median ocelli equal to diameter of lateral ocellus. Antenna with scape scarcely over twice as long as maximum width which is scarcely greater than width of flagellum (based on first four flagellomeres only); pedicel exposed as narrow ring about four times as broad as long; F1 over 1.5 times as long as F2; F2, 3, and 4 subequal, each broader than long, F2 and F3 together longer than F1 (<xref ref-type="fig" rid="F2">Fig. 3</xref>) (antennae broken so that F5 and beyond cannot be described; breakage occurred long ago as indicated by <xref ref-type="bibr" rid="B6">Cresson 1916</xref>: 125). Mesoscutellum with subhorizontal dorsal surface about twice as long as vertical surface; dorsal and posterior surfaces divided by longitudinal depression resulting in bilobed form, posterior dorsal part of each lobe forming narrowly rounded, obtuse angle projecting posteriorly; angle between posterior and dorsal surfaces approximately orthogonal but not formed by carina; posterior surface not overhanging metanotum; lower margin of mesoscutellum above metanotum marked by strong transverse carina. Metatibia<!--PageBreak--> with outer surface coarsely nodulose; outer apical margins of tibiae protuberant but without conspicuous spines; mesotibial spur and outer metatibial spur about as long as tibial diameter; inner metatibial spur longer than tibial diameter; arolia well developed; pretarsal claws cleft, outer ramus slender, sharply pointed, inner ramus flattened, expanded, much shorter than outer ramus, apex approximately right angular [much as in <italic><tp:taxon-name>Xeromelecta (Melectomorpha) californica</tp:taxon-name></italic> (Cresson): <italic>vide</italic> <xref ref-type="bibr" rid="B23">Michener 2007</xref>: fig 117d]. Forewing with surface beyond venation strongly papillate (<xref ref-type="fig" rid="F3">Fig. 4</xref>); basal vein strongly basad cu-a; submarginal cells two because of loss of 1rs-m; other aspects of wing venation shown in <xref ref-type="fig" rid="F3">figures 4 and 5</xref>. Metasomal T1 with midlength of horizontal surface subequal to that of vertical (anterior) surface and considerably shorter than midlength of exposed part of T2; posterior margins of sterna straight, transverse, to gently concave on more posterior sterna to S5; S1with midbasal tubercle, not carinate; S7, S8, and genitalia illustrated in <xref ref-type="fig" rid="F4">Figures 6–10</xref>.</p><p>Because of rather dense vestiture, surface in some areas seen only locally; following might change considerably if setae removed from certain areas: Clypeus coarsely and <!--PageBreak-->closely punctate medially, anterior margin with even larger and irregular punctures; most of remainder of head with dense coarse punctures with irregular smooth shiny areas between some punctures; lower half of frons, adjacent parts of paraocular area, and supraclypeal area dull with dense small punctures. Mesosoma largely coarsely punctate with punctures similar to those of center of clypeus but with more shiny ground between punctures which often separated by one-half puncture width although close in other areas; median part of mesoscutellum and especially mesoscutellar lobes with punctures even larger, leaving only a network of ridges; metanotum and propodeal triangle with punctures smaller, as close as they can be, on lateral part of triangle forming series of transverse (vertical) irregular striae. Metasomal punctures minute, mostly separated by several pun<!--PageBreak-->cture diameters, surface between punctures largely lineolate, especially on sterna where large areas lack punctures almost completely; posterior margins of terga smooth.</p><p>Setae of head and mesosoma rather abundant, mostly two to three ocellar diameters in length, grayish white (cinereous) with brownish tints on lower parts of gena, blackish on axilla, largely white on sides of mesosoma and center of face; antennal scape and coxae with similar grayish white setae, mostly one ocellar diameter in length. Antennal pedicel with dense very short setae; flagellum asetose; legs beyond coxae largely with short, yellowish white setae, dense and yellow on under sides of tarsi; profemur with strong fringe of white setae two or more ocellar diameters in length on posterior surface; similar fringe of much shorter and less conspicuous white setae on mesofemur; outer surface of mesotibia except near base densely covered with white setae that obscure surface; protibia with similar white setae, less dense, and absent on both base and apex. Metasomal T1 to T4 densely covered with pale brown, appressed, plumose setae, except posterior margins smooth and bare, these margins narrow on T1 to T3, broader especially medially on T4; T5 and T6 with exposed parts like margins of more anterior terga but T6 with some pale brown plumose setae basally; T1 to T4 with a few long simple setae laterally, very few on T1, number increasing and more dorsal from T2 to T4; S1 to S3 with few long pale setae, large median areas on S2 and S3 asetose; S4 and S5 with fringes of long pale brown setae.</p><p><!--PageBreak-->Integumental coloration black, legs and middle third of mandible dark reddish brown except tibial spurs black; metasomal sterna and posterior margins of terga dark brown; under side of antenna brownish black; tegula translucent brownish black. Wings transparent, shaded with dusky brown beyond venation of forewing, darkest near costal margin distal to marginal cell (<xref ref-type="fig" rid="F1">Fig. 1</xref>), weakly darkened within distal cells; veins dusky brown, pterostigma light brown.</p><p><italic>Female</italic>: Unknown.</p><fig id="F1" position="float" orientation="portrait"><label>Figure 1.</label><caption><p>Lateral habitus of male holotype of <italic><tp:taxon-name>Brachymelecta mucida</tp:taxon-name></italic> (Cresson) (ANSP Type No. 2294); inset depicts the three original labels associated with the specimen.</p></caption><graphic xmlns:xlink="http://www.w3.org/1999/xlink" xlink:href="ZooKeys-244-001-g001.jpg" position="float" orientation="portrait" xlink:type="simple"/></fig><fig id="F2" position="float" orientation="portrait"><label>Figures 2–3.</label><caption><p>Dorsal (<bold>2</bold>) and facial (<bold>3</bold>) views of male holotype of <italic><tp:taxon-name>Brachymelecta mucida</tp:taxon-name></italic> (Cresson) (ANSP Type No. 2294).</p></caption><graphic xmlns:xlink="http://www.w3.org/1999/xlink" xlink:href="ZooKeys-244-001-g002.jpg" position="float" orientation="portrait" xlink:type="simple"/></fig><fig id="F3" position="float" orientation="portrait"><label>Figures 4–5.</label><caption><p>Forewing (<bold>4</bold>) and hind wing (<bold>5</bold>) of male holotype of <italic><tp:taxon-name>Brachymelecta mucida</tp:taxon-name></italic> (Cresson) (ANSP Type No. 2294).</p></caption><graphic xmlns:xlink="http://www.w3.org/1999/xlink" xlink:href="ZooKeys-244-001-g003.jpg" position="float" orientation="portrait" xlink:type="simple"/></fig><fig id="F4" position="float" orientation="portrait"><label>Figures 6–10.</label><caption><p>Male terminalia of holotype of <italic><tp:taxon-name>Brachymelecta mucida</tp:taxon-name></italic> (Cresson) (ANSP Type No. 2294). <bold>6</bold> Seventh metasomal sternum <bold>7</bold> Eighth metasomal sternum <bold>8</bold> Genital capsule, lateral view <bold>9</bold> Genital capsule, dorsal view <bold>10</bold> Genital capsule, ventral view.</p></caption><graphic xmlns:xlink="http://www.w3.org/1999/xlink" xlink:href="ZooKeys-244-001-g004.jpg" position="float" orientation="portrait" xlink:type="simple"/></fig></tp:treatment-sec><tp:treatment-sec sec-type="Comments"><title>Comments.</title><p><xref ref-type="bibr" rid="B3">Cresson (1879a)</xref> records the specimen as from “Nevada, (Morrison)” (p. 205) even though the preserved label provides only “Nev.” (<xref ref-type="fig" rid="F1">Fig. 1</xref>), presumably<!--PageBreak--> an abbreviation for Nevada. The specific epithet also appears in a checklist of North American <tp:taxon-name>Apidae</tp:taxon-name> as, “? <italic>mucida</italic> Cress. ibid. 205, ♂. Nevada.” (<xref ref-type="bibr" rid="B4">Cresson 1879b</xref>). As noted above, Cresson described various <tp:taxon-name>Hymenoptera</tp:taxon-name> collected by H.K. Morrison in Colorado, Georgia, Nevada, and elsewhere. Many of these are well known North American species. According to <xref ref-type="bibr" rid="B20">Mann (1885)</xref> Morrison is known to have collected in Nevada in 1878 and sold his collections back east.</p></tp:treatment-sec><ref-list><ref id="B5"><mixed-citation xmlns:xlink="http://www.w3.org/1999/xlink" xlink:type="simple"><person-group><name name-style="western"><surname>Cresson</surname><given-names>ET</given-names></name></person-group> (<year>1887</year>)<source> Synopsis of the Hymenoptera of America, North of Mexico. Part 2. Catalogue of species and bibliography. Transactions of the American Entomological Society, Supplement 2: 155–350+[1].</source></mixed-citation></ref><ref id="B12"><mixed-citation xmlns:xlink="http://www.w3.org/1999/xlink" xlink:type="simple"><person-group><name name-style="western"><surname>Fox</surname><given-names>WJ</given-names></name></person-group> (<year>1893</year>)<source> Synopsis of the North American species of <italic>Melecta</italic>. Entomological News and Proceedings of the Entomological Section, Academy of Natural Science, Philadelphia 4(4): 143–144.</source></mixed-citation></ref><ref id="B6"><mixed-citation xmlns:xlink="http://www.w3.org/1999/xlink" xlink:type="simple"><person-group><name name-style="western"><surname>Cresson</surname><given-names>ET</given-names></name></person-group> (<year>1916</year>)<article-title> The Cresson types of Hymenoptera.</article-title><source>Memoirs of the American Entomological Society </source><volume>1</volume>: <fpage>1</fpage>-<lpage>141</lpage>.</mixed-citation></ref><ref id="B4"><mixed-citation xmlns:xlink="http://www.w3.org/1999/xlink" xlink:type="simple"><person-group><name name-style="western"><surname>Cresson</surname><given-names>ET</given-names></name></person-group> (<year>1879b</year>)<source> Catalogue of North American Apidae. Transactions of the American Entomological Society 7: 215–232. [March 1879]</source></mixed-citation></ref><ref id="B7"><mixed-citation xmlns:xlink="http://www.w3.org/1999/xlink" xlink:type="simple"><person-group><name name-style="western"><surname>Dalla Torre</surname><given-names>CG de  [KW von]</given-names></name></person-group> (<year>1896</year>)<source> Catalogus Hymenopterorum hucusque descriptorum systematicus et synonymicus.</source><publisher-name>Volumen X: Apidae (Anthophila). Engelmann, Lipsiae [Leipzig]</publisher-name>, <publisher-loc>Germany</publisher-loc>, <lpage>643</lpage> pp.</mixed-citation></ref><ref id="B18"><mixed-citation xmlns:xlink="http://www.w3.org/1999/xlink" xlink:type="simple"><person-group><name name-style="western"><surname>Linsley</surname><given-names>EG</given-names></name></person-group> (<year>1939</year>)<article-title> A revision of the Nearctic Melectinae (Hymenoptera, Anthophoridae).</article-title><source>Annals of the Entomological Society of America </source><volume>32</volume> (<issue>2</issue>): <fpage>429</fpage>-<lpage>468</lpage>.</mixed-citation></ref><ref id="B14"><mixed-citation xmlns:xlink="http://www.w3.org/1999/xlink" xlink:type="simple"><person-group><name name-style="western"><surname>Hurd PD</surname><given-names>Jr</given-names></name></person-group> (<year>1953</year>)<article-title> Notes on the melectine bees of Mexico (Hymenoptera: Anthophoridae).</article-title><source>Journal of the Kansas Entomological Society </source><volume>26</volume> (<issue>1</issue>): <fpage>35</fpage>-<lpage>37</lpage>.</mixed-citation></ref><ref id="B23"><mixed-citation xmlns:xlink="http://www.w3.org/1999/xlink" xlink:type="simple"><person-group><name name-style="western"><surname>Michener</surname><given-names>CD</given-names></name></person-group> (<year>2007</year>)<source> The Bees of the World [2<sup>nd</sup> Edition]. Johns Hopkins University Press, Baltimore, MD, xvi+[i]+953 pp., +20 pls.</source></mixed-citation></ref><ref id="B3"><mixed-citation xmlns:xlink="http://www.w3.org/1999/xlink" xlink:type="simple"><person-group><name name-style="western"><surname>Cresson</surname><given-names>ET</given-names></name></person-group> (<year>1879a</year>)<source> Descriptions of new North American Hymenoptera in the collection of the American Entomological Society. Transactions of the American Entomological Society 7: 201–214. [February 1879; other sections of this article in the same volume were published in March 1878 (pp. 61–136) and May 1879 (pp. 255–256)]</source></mixed-citation></ref><ref id="B20"><mixed-citation xmlns:xlink="http://www.w3.org/1999/xlink" xlink:type="simple"><person-group><name name-style="western"><surname>Mann</surname><given-names>BP</given-names></name></person-group> (<year>1885</year>)<source> Herbert Knowles Morrison. Psyche 4(132–134): 287.</source></mixed-citation></ref></ref-list></tp:taxon-treatment>
