# Supplementary material for: The melectine bee genera Brachymelecta and Sinomelecta (Hymenoptera, Apidae)
Source: Zookeys. 2012 Nov 19;(244):1–19. doi: 10.3897/zookeys.244.3979 (PMC3520100; doi:10.3897/zookeys.244.3979)
Supplement: XML Treatment for Sinomelecta [file zookeys.244.3979-treatment3.xml]

<!DOCTYPE tp:taxon-treatment
  PUBLIC "-//TaxonX//DTD Taxonomic Treatment Publishing DTD v0 20100105//EN" "tax-treatment-NSO.dtd">
<tp:taxon-treatment xmlns:tp="http://www.plazi.org/taxpub"><tp:treatment-meta><mixed-citation publication-type="journal"><person-group><name><surname>Engel</surname><given-names>Michael S.</given-names></name><name><surname>Michener</surname><given-names>Charles D.</given-names></name></person-group><article-title>The melectine bee genera 
                    <italic>Brachymelecta</italic> and 
                    <italic>Sinomelecta</italic> (Hymenoptera, Apidae)
                </article-title><source>Zookeys</source><day>19</day><month>11</month><year>2012</year><volume>2012</volume><issue>244</issue><fpage>1</fpage><lpage>19</lpage><pub-id pub-id-type="doi">10.3897/zookeys.244.3979</pub-id></mixed-citation></tp:treatment-meta><tp:nomenclature><label>Genus</label><tp:taxon-name>
                        <tp:taxon-name-part taxon-name-part-type="genus">Sinomelecta</tp:taxon-name-part>
                    <object-id xmlns:xlink="http://www.w3.org/1999/xlink" xlink:type="simple">http://species-id.net/wiki/Sinomelecta</object-id>
								</tp:taxon-name><tp:taxon-authority>Baker</tp:taxon-authority><tp:nomenclature-citation-list><tp:nomenclature-citation><tp:taxon-name>Sinomelecta</tp:taxon-name><comment> Baker, 1997: 245. Type species: <italic><tp:taxon-name>Sinomelecta oreina</tp:taxon-name></italic> Baker, 1997, by original designation. <xref ref-type="bibr" rid="B22">Michener 2000</xref>: 748, 751; <xref ref-type="bibr" rid="B25">Rightmyer and Engel 2003</xref>: 3, 6; <xref ref-type="bibr" rid="B23">Michener 2007</xref>: 771, 774.</comment></tp:nomenclature-citation></tp:nomenclature-citation-list></tp:nomenclature><tp:treatment-sec sec-type="Diagnosis"><title>Diagnosis.</title><p>Antenna with 12 antennomeres in both sexes; F1 nearly twice as long as apical width and about twice as long as F2. Body without patches of appressed, white setae. Mesoscutellum with subhorizontal dorsal surface about twice as long as subvertical surface, both surfaces divided by weak longitudinal median depression so that mesoscutellum is weakly biconvex, each convexity emphasized by small posteriorly directed sublateral projection that almost overhangs metanotum. Arolia present but small. Forewing with two submarginal cells (i.e., 1rs-m absent). Metasomal T1 with long cinereous setae laterally; T2 to T5 with similar setae, some of them brownish, at extreme sides; T2 to T4 with subapical bands of white setae (broken medially on T2); T1 with midlength of horizontal surface about half as long as declivitous anterior surface and about half as long as midlength of exposed part of T2.</p></tp:treatment-sec><ref-list><ref id="B22"><mixed-citation xmlns:xlink="http://www.w3.org/1999/xlink" xlink:type="simple"><person-group><name name-style="western"><surname>Michener</surname><given-names>CD</given-names></name></person-group> (<year>2000</year>)<source> The Bees of the World. Johns Hopkins University Press, Baltimore, MD, xiv+[i]+913 pp., +16 pls.</source></mixed-citation></ref><ref id="B25"><mixed-citation xmlns:xlink="http://www.w3.org/1999/xlink" xlink:type="simple"><person-group><name name-style="western"><surname>Rightmyer</surname><given-names>MG</given-names></name><name name-style="western"><surname>Engel</surname><given-names>MS</given-names></name></person-group> (<year>2003</year>)<article-title> A new Palearctic genus of melectine bees (Hymenoptera: Apidae).</article-title><source>American Museum Novitates </source><volume>3392</volume>: <fpage>1</fpage>-<lpage>22</lpage>. doi: <ext-link ext-link-type="uri" xlink:href="http://dx.doi.org/10.1206/0003-0082(2003)-" xlink:type="simple">10.1206/0003-0082(2003)-</ext-link> 392&lt;0001:ANPGOM&gt;2.0.CO;2</mixed-citation></ref><ref id="B23"><mixed-citation xmlns:xlink="http://www.w3.org/1999/xlink" xlink:type="simple"><person-group><name name-style="western"><surname>Michener</surname><given-names>CD</given-names></name></person-group> (<year>2007</year>)<source> The Bees of the World [2<sup>nd</sup> Edition]. Johns Hopkins University Press, Baltimore, MD, xvi+[i]+953 pp., +20 pls.</source></mixed-citation></ref></ref-list></tp:taxon-treatment>
